# Supplementary material for: The occurrence of tarsal injuries in male mice of C57BL/6N substrains in multiple international mouse facilities
Source: PLoS One. 2020 Jun 15;15(6):e0230162. doi: 10.1371/journal.pone.0230162 (PMC7295225; doi:10.1371/journal.pone.0230162)
Supplement: S1 Table — (XLSX) [file pone.0230162.s001.xlsx]

## Sheet: Housing_and_husbandry
Parameter	The Centre for Phenogenomics, Toronto	The Jackson Laboratory	MRC Harwell	German Mouse Clinic	Baylor College of Medicine
Housing - temperature regulated	Yes	Yes	Yes	Yes	Yes
Housing - temperature range - Minimum	21°C	20°F	19°C	20°C	20°C
Housing - temperature range - Maximum	22°C	22°F	21°C	24°C	21°C
Housing - relative humidity regulated	Yes	Yes	Yes	Yes	Seasonally (not in winter)
Housing - relative humidity range - Minimum	0.3	0.44	0.45	0.45	0.3
Housing - relative humidity range - Maximum	0.55	0.59	0.65	0.65	0.7
Housing - ventilation managed	Positive	Positive	Positive	Yes	Positive
Housing - IVC ventilation	Yes	Yes	Yes	Yes	Yes
Housing - light source	Fluorescent	Fluorescent	Fluorescent	Neon tube	Fluorescent
Housing - time lights switched on	07:00:00	06:00:00	07:00:00	06:00:00	07:00:00
Housing - time lights switched off	19:00:00	18:00:00	19:00:00	18:00:00	19:00:00
Housing - cage manufacturer and racking system	Techniplast: Greenline IVC	Thoren Duplex II Mouse Cage #11 & Thoren Maxi-Miser® PIV System	Techniplast: Sealsafe	Tecniplast Greenline	Techniplast: Sealsafe Plus
Housing - cage dimensions - Height	199 mm	162.4 mm	187 mm	160 (172) mm	160 mm
Housing - cage dimensions - Length	391 mm	308 mm	398 mm	391 mm	199 mm
Housing - cage dimensions - Width	160 mm	308 mm	215 mm	199 mm	391 mm
Housing - animals per cage - Minimum	2	1	4	2	1
Housing - animals per cage - Maximum	5	5	5	5	5
Housing - bedding type	Quarter inch corn cob	Pine shavings	Pine shavings / Aspen shavings	Cottonwood	Quarter inch corn cob
Housing - bedding pre-treatment	Autoclaved	Autoclaved	Irradiated	Autoclaved	Autoclaved
Housing - cage enrichment	Shredded paper (Enviropak)	Group housing	Group housing, shredded paper, fun tunnel	Red houses, nestlets	Group housing, nestlets
Housing - frequency of cage cleaning	Every other week	Once a week	As required	Once a week	Every other week
Housing - frequency of handling	Weekly (assessment)	Weekly (assessment), during cage cleaning, during phenotyping procedures	During cage cleaning, during phenotyping procedures	Once per week (by caretakers)	During cage cleaning, during phenotyping procedures
Nutrition - supplier and product ID of diet	Harlan 2918X	LabDiet® 5K52	SDS RM3	Altromin 1314	Harlan Teklad 2920X
Nutrition - diet type	Natural-ingredient	Natural-ingredient	Natural-ingredient	pellet	Natural-ingredient
Nutrition - do you know the composition of the diet (average based on mass)	Yes	Yes	Yes	Yes	Yes
Nutrition - average composition (based on mass) - Carbohydrate	0.44	0.61	0.55	0.404	0.47
Nutrition - average composition (based on mass) - Fat	0.06	0.062	0.04	0.051	0.07
Nutrition - average composition (based on mass) - Protein	0.18	0.193	0.2	0.225	0.19
Nutrition - feeding regime (excluding fasting periods)	Ad libitum	Ad libitum	Ad libitum	Ad libitum	Ad libitum
Water - quality monitored	Yes	Yes	Yes	No	Yes
Water - pre-treatment	RO,Acidification	Acidification	Chlorination	UV and filtration	RO + Quiprol treatment
Water - schedule (quantity)	Ad libitum	Ad libitum	Ad libitum	Ad libitum	Ad libitum
Water - supply method	Automatic water system	Bottle	Bottle	Bottle	Bottle
Microbiological status - status of your centre	SPF	Non-SPF	SPF	SPF	SPF
Microbiological status - method used to protect the status	Individually ventilated cage racks	Individually ventilated cage racks	Individually ventilated cage racks	Air showers, restricted and controled access, change of clothing, gloves	Individually ventilated cage racks
Microbiological status - closed barrier detail	Selected commercial sources & rederivation or embryo transfer	No external live animals	No external live animals	Air showers, restricted and controled access, change of clothing, gloves	Selected commercial sources & rederivation or embryo transfer
Microbiological status - quarantine method	Rederivations	Rederivations	Rederivations		Micro testing
Microbiological status - live animals allowed to join the unit	No	No	No	Yes (only phenotyping area)	Yes
Microbiological status - acclimation period for live animals - Minimum	NA	NA	NA	2 weeks	2 weeks
Microbiological status - acclimation period for live animals - Maximum	NA	NA	NA	1 week	4 weeks
Microbiological status - is your unit positive for any of the pathogens tested	Yes	No	No	Yes	No
Microbiological status - pathogens the unit is positive for	MNV Entamoeba sp Helicobacter species, Pasteurella sp.	NA	NA	Serology - Mouse Norovirus_x000D_ Bacteriology - Helicobacter species_x000D_ Bacteriology - Helicobacter hepaticus_x000D_ Bacteriology - Helicobacter bilis_x000D_ Bacteriology - H.typhlonius_x000D_ Bacteriology - Rodentibacter pneumotropicus, R. heylii_x000D_ Parasitology - Trichomonas sp.	NA
