# Supplementary material for: The occurrence of tarsal injuries in male mice of C57BL/6N substrains in multiple international mouse facilities
Source: PLoS One. 2020 Jun 15;15(6):e0230162. doi: 10.1371/journal.pone.0230162 (PMC7295225; doi:10.1371/journal.pone.0230162)
Supplement: S2 Table — (XLSX) [file pone.0230162.s002.xlsx]

## Sheet: TABLE S2
	Total number of affected mice reported	Ages (in weeks) of mice
		less than 26 weeks	26-52 weeks	over 52 weeks
The Centre for Phenogenomics, Canada	21	20	27, 28, 28, 30, 30, 30, 31, 32, 35, 39, 45, 45, 45, 52	52, 54, 54, 55, 57, 58
The Jackson Laboratory, USA	58	11, 13, 16, 18, 19, 20, 20, 22, 22, 22, 25, 25, 25, 25, 26, 26	26, 27, 27, 27, 28, 28, 28, 28, 30, 33, 34, 37, 38, 41, 43, 44, 46, 46, 47, 47, 47, 48, 48, 50, 50,	53, 54, 55, 57, 59, 59, 59, 59, 64, 65, 65, 65, 67, 70, 70, 72, 74
MRC Harwell Institute, UK	21	18, 22, 24, 24, 24, 26, 26	30,33,42,42,42,42,48,52	52, 53,54,54,55
GMC Helmholtz Zentrum, Germany	7	4	33,33,33,	55, 56, 62
Baylor College of Medicine, USA	30	20, 20, 21, 21, 21, 23, 23, 23, 23, 24, 24, 24, 24, 24, 25, 25, 25, 25, 25, 26,	27, 27, 27, 28, 28, 28, 29, 29, 30, 32	n/a
